# Supplementary material for: The immune cell atlas of human neuroblastoma
Source: Cell Rep Med. 2022 Jun 9;3(6):100657. doi: 10.1016/j.xcrm.2022.100657 (PMC9245004; doi:10.1016/j.xcrm.2022.100657)
Supplement: Table S1. Patient characteristics for the samples used for single-cell RNA sequencing and multiplex immunohistochemistry, related to Figure 1 [file mmc2.xlsx]

## Sheet: Sheet1
Table S1. Patient characteristics for the samples used for single cell RNA sequencing and multiplex immunohistochemistry. Related to Figure 1.
Sample ID	Age at sampling	Risk group (INRG) at diagnosis	Stage (INRGSS)	Previously treated? (chemotherapy) **	Sampling site, anatomy (tumor location)	Genetic characteristics: NO, MNA+, 11q del, 17q gain without 11q del or MNA, none identified	Tumor type	Material type	FACS	Used for single cell RNA sequencing	Used for multiplex immunohistochemistry
	(months)
NB01	4	Low	L1	no	left adrenal	Numerical gain/loss	Primary	Surgical specimen	DAPI	Yes	Yes
NB02	18	Intermediate	L2	no	left thoracic/lumbar side chain; -extra-adrenal	None identified	Primary	Surgical specimen	DAPI	Yes	No
NB06	19	Unknown	Unknown	Unknown	Unknown	Unknown	Unknown	Surgical specimen	NA	No	Yes
NB09	82	High	M	untreated relapse	liver metastasis (primary tumor was right adrenal)	Segmental aberrations	Recurrence	Core biopsy	DAPI	Yes
				primary tumor was treated
NB11	138	Intermediate	L2	untreated second relapse, primary tumor was treated	locoregional relapse, primary tumor was left lumbar side chain	Segmental aberrations	Recurrence (second relapse)	Surgical specimen	DAPI	Yes	Yes
NB12*	101	High	M	no	left adrenal	Segmental aberrations	Primary	Core biopsy	DAPI	Yes	No
						Somatic ATRX deletion
NB13	48	High	M	yes	metastasis dura/skull. Primary tumor was thoracic side chain (left)	Segmental aberrations	Recurrence	Surgical specimen	DAPI	Yes	No
NB15	76	High	M	no	abdominal, right side, adrenal	Segmental aberrations	Primary	Core biopsy	7AAD, CD235ab	Yes	No
NB16	23	High	L2	no	cervical side chain, right side	MYCN amplification	Primary	Core biopsy	7AAD, CD235ab	Yes	No
NB17	63	High	M	no	large abdominal tumor, right side, origin not defined	None identified in this sample	Primary	Core biopsy	7AAD, CD235ab	Yes	No
						At a later stage: 11q del detected
NB18*	111	High	M	yes	Left adrenal		Primary	Surgical specimen	7AAD, CD235ab	Yes	No
NB19	6	Low	L2	no	side chain, left side, sacral / pelvic tumor	None identified in this sample, flat profile	Primary	Surgical specimen	7AAD, CD235ab	Yes	No
NB20	83	High	M	yes	abdominal, right side, adrenal	Segmental aberrations	Primary	Surgical specimen	7AAD, CD235ab	Yes	No
NB21	93	High	M	no	primary abdominal presumed adrenal tumor. right side.	MYCN amplification, segmental aberrations	Primary	Core biopsy	7AAD, CD235ab, Calcein AM	Yes	No
NB22	33	High	L2	yes	abdominal, right sided, adrenal	MYCN amplification, segmental aberrations	Primary	Surgical specimen	7AAD, CD235ab, Calcein AM	Yes	No
NB23	7	Intermediate	M	yes	right sided adrenal tumor; bilateral disease suspected	Germline ALK mutation, segmental aberrations	Primary	Core biopsy	7AAD, CD235ab, Calcein AM	Yes	No
NB24	128	High	M	yes	left adrenal	Somatic 1174 ALK mutation, segmental aberrations	Primary	Surgical specimen	7AAD, CD235ab, Calcein AM	Yes	No
NB26	4	Low	L1	no	right adrenal	Numerical gain/loss	Primary	Surgical specimen	7AAD, CD235ab, Calcein AM	Yes	No
NB34	100	High	M	yes	femur metastasis right side	Segmental aberrations	Recurrence	Surgical specimen	7AAD, CD235ab	Yes	No
NB37	60	Low	L2	no	unknown	Segmental aberrations	Primary	Surgical specimen	7AAD, CD235ab	Yes	No
*: NB12 and NB18 are from the same patient
** All patients receiving chemotherapy had >2 weeks of wash-out after therapy before sampling. No patients received any immunotherapy.
