# Supplementary material for: The immune cell atlas of human neuroblastoma
Source: Cell Rep Med. 2022 Jun 9;3(6):100657. doi: 10.1016/j.xcrm.2022.100657 (PMC9245004; doi:10.1016/j.xcrm.2022.100657)
Supplement: Table S2. Patient information and immune infiltration score for the samples used for immunohistochemistry, related to Figure 1 [file mmc3.xlsx]

## Sheet: Sheet1
Table S2. Patient information and immune infiltration score for the samples used for immunohistochemistry. Related to Figure 1.
Variable		Patients N (%)	Immune infiltration score
			Low	High
All		43 (100)	11	32
Age	<2	17 (39,5)	6	11
	>=2	26 (60,5)	5	21
MYCN Amplification	Neg	26 (60,5)	9	17
	Pos	11 (25,6)	0	11
Recurrence	No	24 (55,8)	8	16
	Yes	18 (41,9)	3	15
Deceased	No	28 (65,1)	10	18
	Yes	14 (32,6)	1	13
N = number of samples
