# Supplementary material for: The immune cell atlas of human neuroblastoma
Source: Cell Rep Med. 2022 Jun 9;3(6):100657. doi: 10.1016/j.xcrm.2022.100657 (PMC9245004; doi:10.1016/j.xcrm.2022.100657)
Supplement: Table S3. Gene lists used for pan immune survival analysis, related to Figure 1 [file mmc4.xlsx]

## Sheet: Sheet1
Table S3. Gene lists used for pan immune survival analysis. Related to Figure 1.
CD3D
CD3E
CD3G
CD4
CD8A
CD8B
NCR1
CMC1
ZBTB16
NKG7
LYZ
AIF1
APOE
CD68
CD14
NE
MS4A1
BANK1
CD19
