# Supplementary material for: The immune cell atlas of human neuroblastoma
Source: Cell Rep Med. 2022 Jun 9;3(6):100657. doi: 10.1016/j.xcrm.2022.100657 (PMC9245004; doi:10.1016/j.xcrm.2022.100657)
Supplement: Table S4. Gene lists used for signature scores, related to Figures 2 and 4 [file mmc5.xlsx]

## Sheet: Monocyte
Table S4. Gene lists used for signature scores. Related to Figure 2 and 4.				References used for creating the score
Monocyte				Azizi et al. Cell 2018	PMID: 29961579
EREG				Leruste et al. Cancer Cell 2019	PMID: 31708437
FCN1				Zhang et al. Cell 2019	PMID: 31675496
FYN				Bardi et al. Cytokine 2018	PMID: 29459345
MARCKSL1				Villani et al. Science 2017	PMID: 28428369
APOBEC3A
FRY
DUSP6
CCR7
CLEC5A
ALCAM
S100A12
SLC7A11
LAMP3
OLR1
IER5
ARAP3
CCR2
PDLIM7
VDR
FLNA
TREM1
CD101
APOBR
CST6
RNF24
ETV6
ORMDL2
STK17B
HDGFRP3
TES
PNP
PPBP
BTG2
TRAF1
CFP
PLP2
CST7
DSE
VCAN
LRP8
PLAC8
NRGN
SNORA64
HIST2H2BE
CRIP1
CGGBP1
MSC
EMR2
IL3RA
IDO1
NETO2
NAB1
PF4
GNG11
S100A6
S100A8
KCNN4
CYTIP
DUSP1
CCR5
ORAI2
DDX21
MICALL2
FUBP1
DNAJB5
DGKA
TCIRG1
EMP3
RBM14
S100A10
HOMER2
QPCT
UCK2
NR4A3
AQP9
DUSP2
HMGCR
FHOD1
SLC16A6
RASAL1
PTPRE
S100P
DUSP5
PPM1F
OLFM1
CAPN2
RNF41
HMGN4
HIST1H2BK
REL
DIAPH1
ARNTL
HMGCS1
IRAK3
LST1
HCP5
CD58
PITPNM1
ACVR2A
SLC39A8

## Sheet: Inflammatory monocyte
Inflammatory monocyte				References used for creating the score
ATF3				Azizi et al. Cell 2018	PMID: 29961579
BCL2A1				Leruste et al. Cancer Cell 2019	PMID: 31708437
CCL20				Zhang et al. Cell 2019	PMID: 31675496
CXCL2				Bardi et al. Cytokine 2018	PMID: 29459345
DUSP2				Villani et al. Science 2017	PMID: 28428369
EREG
IL1B
PDE4B
PTGS2
PTX3
TNF
TNFAIP3
IL6
G0S2
S100A8
IL8
IL1RN
OSM
NLRP3
IL10
AQP9

## Sheet: Macrophage
Macrophage				References used for creating the score
SEPP1				Azizi et al. Cell 2018	PMID: 29961579
IGF1				Leruste et al. Cancer Cell 2019	PMID: 31708437
APOE				Zhang et al. Cell 2019	PMID: 31675496
HEXA				Bardi et al. Cytokine 2018	PMID: 29459345
CPM				Villani et al. Science 2017	PMID: 28428369
SDC3
TMEM135
SCARB1
AKR1B1
TSPAN4
CXCL12
APOC1
ABCA1
ALDH1A1
PER3
SPP1
C1QA
LILRB5
LGALS3BP
FOLR2
CTSD
PLTP
EPAS1
OSBPL1A
PIK3IP1
CD59
KCNMA1
GNPDA1
SUCLG2
ITSN1
CD28
TLR7
PLD3
SIGLEC1
ABCG1
ACP5
PRKACB
IDH1
SLC22A18
MRC1
TNFRSF21
ATP8A1
GYPC
ABCC5
RNASET2
GATM
EPHX1
HGF
VAT1
DNASE2
CTSA
WLS
BDH2
BLNK
ACY1
ITGB5
NUPR1
FXYD6
C14orf159
MFHAS1
TCN2
MAF
F13A1
RAD51AP1
MS4A6A
GM2A
IGFBP4
SCPEP1
FRMD4B
ATP6V0E2
CRTAP
SLCO2B1
SDS
MSR1
CTSF
SLC38A6
HEXB
TMEM251
CD209
RHOBTB1
DBP
PDK3
DYRK4
BLVRB
HTR2B
CACNA2D3
DENND2D
HS3ST2
MGST2
TIMP2
DISC1
NDRG3
TRIM32
WWP1
IRF8
PLD1
VWA5A
STARD13
AP1B1
GDF15

## Sheet: M1
M1				References used for creating the score
iNOS				Azizi et al. Cell 2018	PMID: 29961579
IL12				Leruste et al. Cancer Cell 2019	PMID: 31708437
CD64 (FcγR1A)				Zhang et al. Cell 2019	PMID: 31675496
CD64 (FcγR1B)				Bardi et al. Cytokine 2018	PMID: 29459345
CD64 (FcγR1C)				Villani et al. Science 2017	PMID: 28428369
CD80 (B7-1)
CXCR10
IL23
CXCL9
CXCL10
CXCL11
CD86 (B7-2)
IL1A
IL1B
IL6
TNFa
MHCII
CCL5
IRF5
IRF1
CD40
IDO1
KYNU
CCR7

## Sheet: M2
M2				References used for creating the score
ARG1/2 (Arginase)				Azizi et al. Cell 2018	PMID: 29961579
IL10				Leruste et al. Cancer Cell 2019	PMID: 31708437
CD32				Zhang et al. Cell 2019	PMID: 31675496
CD163				Bardi et al. Cytokine 2018	PMID: 29459345
CD23 (FCER2)				Villani et al. Science 2017	PMID: 28428369
CD200R1
PD-L2 (PDCD1LG2)
PD-L1 (CD274)
MARCO
CSF1R
CD206 (MRC1)
Il1RA (IL1RN)
Il1R2
IL4R
CCL4
CCL13
CCL20
CCL17
CCL18
CCL22
CCL24
LYVE1
VEGFA
VEGFB
VEGFC
VEGFD
EGF
Cathepsin A (CTSA)
CTSB
CSTC
CTSD
TGFB1
TGFB2
TGFB3
MMP14
MMP19
MMP9
CLEC7A
WNT7b
FASL
TNFSF12
TNFSF8
CD276 (B7-H3)
VTCN1 (BH-H4)
MSR1 (CD204)
FN1
IRF4

## Sheet: Treg activity
Treg activity				References used for creating the score
NT5E				Azizi et al. Cell 2018	PMID: 29961579
LAYN				Wagner et al. Cell 2019	PMID: 30982598
ENTPD1				Leruste et al. Cancer Cell 2019	PMID: 31708437
CTLA4				Tirosh et al. Science 2016	PMID: 27124452
TNFRSF18				Sade-Feldman et al. Cell 2018	PMID: 30388456
IL2RA				Guo et al. Nature Medicine 2018	PMID: 30093729
LAG3				Zhang et al. Cell 2019	PMID: 31675496
TGFB1				Zheng et al. Cell 2017	PMID: 28622514
TNFRSF4				Ando et al. Immunological Medicine 2020	PMID: 31822213
FOXP3				Szabo et al. Nature Communications 2019	PMID: 31624246
LGALS1				Scott et al. Nature 2019	PMID: 31207604
IL10
BTLA
ICOS
TIGIT
TNFRSF9
CD70
IKZF2

## Sheet: Cytotoxicity
Cytotoxicity				References used for creating the score
GZMA				Azizi et al. Cell 2018	PMID: 29961579
GZMB				Wagner et al. Cell 2019	PMID: 30982598
GZMH				Leruste et al. Cancer Cell 2019	PMID: 31708437
GZMM				Tirosh et al. Science 2016	PMID: 27124452
GZMK				Sade-Feldman et al. Cell 2018	PMID: 30388456
GNLY				Guo et al. Nature Medicine 2018	PMID: 30093729
PRF1				Zhang et al. Cell 2019	PMID: 31675496
PFN1				Zheng et al. Cell 2017	PMID: 28622514
IFNG				Ando et al. Immunological Medicine 2020	PMID: 31822213
NKG7				Szabo et al. Nature Communications 2019	PMID: 31624246
MYO1F				Scott et al. Nature 2019	PMID: 31207604
IFIT3
KLRD1
HOPX
CCL4
CCL3
CCL5
KLRB1
EOMES
ZNF683
KLRG1
ZEB2
CST7
KLRC1
KLRK1
KLRC3
HCST
ITK
CTSW
SH2D1A

## Sheet: Exhaustion
Exhaustion				References used for creating the score
TOX				Azizi et al. Cell 2018	PMID: 29961579
NR4A1				Wagner et al. Cell 2019	PMID: 30982598
NR4A2				Leruste et al. Cancer Cell 2019	PMID: 31708437
NR4A3				Tirosh et al. Science 2016	PMID: 27124452
PDCD1				Sade-Feldman et al. Cell 2018	PMID: 30388456
CTLA4				Guo et al. Nature Medicine 2018	PMID: 30093729
TIGIT				Zhang et al. Cell 2019	PMID: 31675496
HAVCR2				Zheng et al. Cell 2017	PMID: 28622514
LAG3				Ando et al. Immunological Medicine 2020	PMID: 31822213
BTLA				Szabo et al. Nature Communications 2019	PMID: 31624246
CD244				Scott et al. Nature 2019	PMID: 31207604
TBX21
EOMES
BLIMP1
NFAT
BATF
VHL
FOXO
FOXP1
ENTPD1
CXCL13
MYO1E
PRDM1
WARS
CREM
PRDM1
LAYN
PHLDA1
SNAP47
CD38
MYO7A
PARK7
