# Supplementary material for: The immune cell atlas of human neuroblastoma
Source: Cell Rep Med. 2022 Jun 9;3(6):100657. doi: 10.1016/j.xcrm.2022.100657 (PMC9245004; doi:10.1016/j.xcrm.2022.100657)
Supplement: Table S5. Genes included for survival analysis of immune cell populations in neuroblastoma, related to Figures 2, 3, and 4 [file mmc6.xlsx]

## Sheet: Sheet1
Table S5. Genes included for survival analysis of immune cell populations in neuroblastoma. Related to Figures 2, 3 and 4.
Macro-1	Macro-2	Macro-3	Macro-4	CD1C mDCs	CLEC9A mDCs	mature-LAMP3 mDCs	Mono-1	Mono-2	Proliferating M	Active NK	CD56bright	CD56dim	ILC3	Active B cells	Memory B cells	Plasma cells	Germinal Centre B cells	Naïve T cells	TLS	CTL-1	CTL-2	CTL-3	CTL-4	NKT	Proliferating T	Th17	Treg
SPP1	CXCL2	MRC1	HLA-DPB1	CD1C	CLEC9A	LAMP3	FCN1	GPR183	MKI67	ZPF36	KLRC1	GZMB	AHR	IGHM	CLECL1	JCHAIN	VPREB3	SELL	CXCL13	NKG7	CRTAM	KLF6	CCL4L2	ZBTB16	CD3D	CD4	FOXP3
TREM2	CXCL3	KLF2	HLA-DQA1	FCER1A	RAB7B	CD83	S100A4	IER3	LYZ	JUNB	CD44	FGFBP2	KIT	IGHD	CD27	XBP1	RAG1	LEF1	CXCR5	GZMB	DUSP4	FOS	CCL4	KLRG1	CD3E	CCL20	CTLA4
FABP5	GPR183	LYVE1	HLA-DPA1	CLEC10A	WDFY4	CCR7	S100A8	HLA-DPB1	AIF	FOS	COTL1	PRF1	IL7R	TCL1A	ZBTB32	MZB1	VPREB1	IL7R	LAMP3	GNLY	GZMA	IL7R	CCL3	TRGC1	CD3G	CCR6	IL2RA
FABP4	CD83	MAF	FOLR2		BATF3		FCGR3A	CCL3		FOSB	XCL1	FCGR3A	RORC	CD69		CD27	BACH2	CCR7	HLA-DR	KLRD1		LEF1	TNF		MKI67	RORA
PLIN2	CXCL8	ARG2					IFITM1	CXCL3		CD69	XCL2		TNFRSF18	CD83		FKBP11	MME		MKI67	PRF1			IFNG			RORC
	TNFAIP3	CSF1R					VCAN	CXCL8					CCL20			SEC11C	AICDA		BCL2	GZMA			CD69			TNFRSF4
		FOLR2					LILRA1	C1QA					CCR6			SSR4	MARCKSL1		CD4							TNFRSF18
							ICAM3	C1QB								ITM2C	PRPSAP2		IL7R							KLRB1
							SELL	HLA-DRA											LEF1
								TNFAIP3											SELL
																			TCF7
																			FBXW4
																			TIM3
																			GZMB
																			FOXP3
																			PDCD1
																			CD86
																			CD38
																			CD27
																			JCHAIN
																			MZB1
																			MS4A1
																			CR2
																			CHST4
																			CD3D
																			CD3E
																			CD3G
																			CD40LG
																			IL21
																			IL6
																			PECAM1
